# Supplementary material for: Associations of Serum Zinc and Iron with Systemic Inflammatory Indices in Pediatric Obesity: An Exploratory Cross-Sectional Study
Source: Children (Basel). 2026 Jun 10;13(6):800. doi: 10.3390/children13060800 (PMC13297680; doi:10.3390/children13060800)
Supplement: Supplementary file 1 [file children-13-00800-s001.zip]

Archive with 1 entries (1 files):
- children-4321778-supplementary.pdf
